# Supplementary material for: Combining polygenic risk scores to understand genetic liability to physical-mental health multimorbidity in UK Biobank
Source: Hum Mol Genet. 2026 Apr 27;35(7):ddag012. doi: 10.1093/hmg/ddag012 (PMC13116345; doi:10.1093/hmg/ddag012)
Supplement: Supplementary_materials_ddag012 [file supplementary_materials_ddag012.zip]

Archive with 3 entries (3 files):
- 2026-01-30_LINC_PGS_Supplemental.docx
- primary_icmm_codes.csv
- secondary_icmm_codes.csv
