# Supplementary material for: Combining polygenic risk scores to understand genetic liability to physical-mental health multimorbidity in UK Biobank
Source: Hum Mol Genet. 2026 Apr 27;35(7):ddag012. doi: 10.1093/hmg/ddag012 (PMC13116345; doi:10.1093/hmg/ddag012)
Supplement: Supplementary_materials_ddag012 [file supplementary_materials_ddag012.zip › primary_icmm_codes.csv]

Condition	ReadCode	MedCode	ReadTerm
Anxiety and phobia	1466.00	3407	H/O: anxiety state
Anxiety and phobia	146G.00	11764	H/O: agoraphobia
Anxiety and phobia	1B1V.00	11890	C/O - panic attack
Anxiety and phobia	1Bb..00	18672	Specific fear
Anxiety and phobia	225J.00	19000	O/E - panic attack
Anxiety and phobia	8CAZ000	108107	Patient given advice about management of anxiety
Anxiety and phobia	8G52.00	63521	Antiphobic therapy
Anxiety and phobia	8G94.00	9125	Anxiety management training
Anxiety and phobia	8HHp.00	28925	Referral for guided self-help for anxiety
Anxiety and phobia	8IH5300	114506	Referral for guided self-help for anxiety declined
Anxiety and phobia	8IH5700	113911	Referral for psychological management of anxiety declined
Anxiety and phobia	8T23.00	111085	Referral for psychological management of anxiety
Anxiety and phobia	E20..00	5249	Neurotic disorders
Anxiety and phobia	E200.00	636	Anxiety states
Anxiety and phobia	E200000	6939	Anxiety state unspecified
Anxiety and phobia	E200100	4069	Panic disorder
Anxiety and phobia	E200111	462	Panic attack
Anxiety and phobia	E200200	4659	Generalised anxiety disorder
Anxiety and phobia	E200300	655	Anxiety with depression
Anxiety and phobia	E200400	1758	Chronic anxiety
Anxiety and phobia	E200500	4634	Recurrent anxiety
Anxiety and phobia	E200z00	4534	Anxiety state NOS
Anxiety and phobia	E201B00	29322	Compensation neurosis
Anxiety and phobia	E202.00	1907	Phobic disorders
Anxiety and phobia	E202.11	16638	Social phobic disorders
Anxiety and phobia	E202.12	9944	Phobic anxiety
Anxiety and phobia	E202000	2300	Phobia unspecified
Anxiety and phobia	E202100	3076	Agoraphobia with panic attacks
Anxiety and phobia	E202200	12838	Agoraphobia without mention of panic attacks
Anxiety and phobia	E206.00	5305	Depersonalisation syndrome
Anxiety and phobia	E207.00	966	Hypochondriasis
Anxiety and phobia	E20yz00	43050	Other neurotic disorder NOS
Anxiety and phobia	E20z.00	14780	Neurotic disorder NOS
Anxiety and phobia	E292000	6221	Separation anxiety disorder
Anxiety and phobia	E292400	56924	Adjustment reaction with anxious mood
Anxiety and phobia	Eu05400	20773	[X]Organic anxiety disorder
Anxiety and phobia	Eu34111	8584	[X]Depressive neurosis
Anxiety and phobia	Eu34113	7737	[X]Neurotic depression
Anxiety and phobia	Eu34114	15220	[X]Persistant anxiety depression
Anxiety and phobia	Eu4..00	23808	[X]Neurotic	stress - related and somoform disorders
Anxiety and phobia	Eu40.00	9386	[X]Phobic anxiety disorders
Anxiety and phobia	Eu40000	2571	[X]Agoraphobia
Anxiety and phobia	Eu40011	16729	[X]Agoraphobia without history of panic disorder
Anxiety and phobia	Eu40012	14890	[X]Panic disorder with agoraphobia
Anxiety and phobia	Eu40100	11602	[X]Social phobias
Anxiety and phobia	Eu41.00	5385	[X]Other anxiety disorders
Anxiety and phobia	Eu41000	8205	[X]Panic disorder [episodic paroxysmal anxiety]
Anxiety and phobia	Eu41011	6408	[X]Panic attack
Anxiety and phobia	Eu41012	4081	[X]Panic state
Anxiety and phobia	Eu41100	10344	[X]Generalized anxiety disorder
Anxiety and phobia	Eu41111	962	[X]Anxiety neurosis
Anxiety and phobia	Eu41112	35825	[X]Anxiety reaction
Anxiety and phobia	Eu41113	50191	[X]Anxiety state
Anxiety and phobia	Eu41200	11913	[X]Mixed anxiety and depressive disorder
Anxiety and phobia	Eu41211	7749	[X]Mild anxiety depression
Anxiety and phobia	Eu41300	44321	[X]Other mixed anxiety disorders
Anxiety and phobia	Eu41y00	24066	[X]Other specified anxiety disorders
Anxiety and phobia	Eu41y11	28167	[X]Anxiety hysteria
Anxiety and phobia	Eu41z00	23838	[X]Anxiety disorder	unspecified
Anxiety and phobia	Eu41z11	25638	[X]Anxiety NOS
Anxiety and phobia	Eu45215	66806	[X]Nosophobia
Anxiety and phobia	Eu46100	9265	[X]Depersonalization - derealization syndrome
Anxiety and phobia	Eu46y00	44331	[X]Other specified neurotic disorders
Anxiety and phobia	Eu46z00	49628	[X]Neurotic disorder	unspecified
Anxiety and phobia	Z481.00	25749	Phobia counselling
Anxiety and phobia	Z4L1.00	7999	Anxiety counselling
Anxiety and phobia	ZV11200	51613	[V]Personal history of neurosis
Chronic Kidney Disease	1Z10.00	29013	Chronic kidney disease stage 1
Chronic Kidney Disease	1Z11.00	12586	Chronic kidney disease stage 2
Chronic Kidney Disease	1Z12.00	12566	Chronic kidney disease stage 3
Chronic Kidney Disease	1Z13.00	12479	Chronic kidney disease stage 4
Chronic Kidney Disease	1Z14.00	12585	Chronic kidney disease stage 5
Chronic Kidney Disease	1Z15.00	94965	Chronic kidney disease stage 3A
Chronic Kidney Disease	1Z16.00	95179	Chronic kidney disease stage 3B
Chronic Kidney Disease	1Z17.00	94789	Chronic kidney disease stage 1 with proteinuria
Chronic Kidney Disease	1Z17.11	97980	CKD stage 1 with proteinuria
Chronic Kidney Disease	1Z18.00	95572	Chronic kidney disease stage 1 without proteinuria
Chronic Kidney Disease	1Z19.00	95146	Chronic kidney disease stage 2 with proteinuria
Chronic Kidney Disease	1Z19.11	97979	CKD stage 2 with proteinuria
Chronic Kidney Disease	1Z1A.00	95121	Chronic kidney disease stage 2 without proteinuria
Chronic Kidney Disease	1Z1A.11	97978	CKD stage 2 without proteinuria
Chronic Kidney Disease	1Z1B.00	94793	Chronic kidney disease stage 3 with proteinuria
Chronic Kidney Disease	1Z1B.11	95145	CKD stage 3 with proteinuria
Chronic Kidney Disease	1Z1C.00	95123	Chronic kidney disease stage 3 without proteinuria
Chronic Kidney Disease	1Z1C.11	95188	CKD stage 3 without proteinuria
Chronic Kidney Disease	1Z1D.00	95408	Chronic kidney disease stage 3A with proteinuria
Chronic Kidney Disease	1Z1D.11	95571	CKD stage 3A with proteinuria
Chronic Kidney Disease	1Z1E.00	95175	Chronic kidney disease stage 3A without proteinuria
Chronic Kidney Disease	1Z1E.11	95176	CKD stage 3A without proteinuria
Chronic Kidney Disease	1Z1F.00	95178	Chronic kidney disease stage 3B with proteinuria
Chronic Kidney Disease	1Z1F.11	95180	CKD stage 3B with proteinuria
Chronic Kidney Disease	1Z1G.00	95177	Chronic kidney disease stage 3B without proteinuria
Chronic Kidney Disease	1Z1H.00	95122	Chronic kidney disease stage 4 with proteinuria
Chronic Kidney Disease	1Z1J.00	95406	Chronic kidney disease stage 4 without proteinuria
Chronic Kidney Disease	1Z1J.11	97587	CKD stage 4 without proteinuria
Chronic Kidney Disease	1Z1K.00	95508	Chronic kidney disease stage 5 with proteinuria
Chronic Kidney Disease	1Z1L.00	95405	Chronic kidney disease stage 5 without proteinuria
Chronic Kidney Disease	1Z1L.11	97683	CKD stage 5 without proteinuria
Chronic Kidney Disease	2126E00	109750	Chronic kidney disease resolved
Depression	1465.00	2716	H/O: depression
Depression	1B17.00	1996	Depressed
Depression	1B17.11	4824	C/O - feeling depressed
Depression	1B1U.00	9796	Symptoms of depression
Depression	1B1U.11	10438	Depressive symptoms
Depression	1BT..00	10015	Depressed mood
Depression	212S.00	19439	Depression resolved
Depression	2257.00	1908	O/E - depressed
Depression	62T1.00	2923	Puerperal depression
Depression	6G00.00	18702	Postnatal depression counselling
Depression	8BK0.00	44848	Depression management programme
Depression	8CAa.00	30483	Patient given advice about management of depression
Depression	8HHq.00	32841	Referral for guided self-help for depression
Depression	9H90.00	12399	Depression annual review
Depression	9H91.00	12122	Depression medication review
Depression	9H92.00	30405	Depression interim review
Depression	9HA0.00	42931	On depression register
Depression	9HA1.00	44936	Removed from depression register
Depression	9k4..00	30583	Depression - enhanced services administration
Depression	9k40.00	65435	Depression - enhanced service completed
Depression	9kQ..00	96995	On full dose long term treatment depression - enh serv admin
Depression	9Ov..00	51258	Depression monitoring administration
Depression	9Ov0.00	71009	Depression monitoring first letter
Depression	9Ov1.00	72966	Depression monitoring second letter
Depression	9Ov2.00	91105	Depression monitoring third letter
Depression	9Ov3.00	88644	Depression monitoring verbal invite
Depression	9Ov4.00	85852	Depression monitoring telephone invite
Depression	E001300	27677	Presenile dementia with depression
Depression	E002100	21887	Senile dementia with depression
Depression	E004300	43292	Arteriosclerotic dementia with depression
Depression	E11..12	2560	Depressive psychoses
Depression	E112.00	10610	Single major depressive episode
Depression	E112.11	5879	Agitated depression
Depression	E112.12	6546	Endogenous depression first episode
Depression	E112.13	6950	Endogenous depression first episode
Depression	E112.14	595	Endogenous depression
Depression	E112000	34390	Single major depressive episode	unspecified
Depression	E112100	16506	Single major depressive episode	mild
Depression	E112200	15155	Single major depressive episode	moderate
Depression	E112300	15219	Single major depressive episode	severe	without psychosis
Depression	E112400	32159	Single major depressive episode	severe	with psychosis
Depression	E112500	43324	Single major depressive episode	partial or unspec remission
Depression	E112600	57409	Single major depressive episode	in full remission
Depression	E112z00	7011	Single major depressive episode NOS
Depression	E113.00	15099	Recurrent major depressive episode
Depression	E113.11	6932	Endogenous depression - recurrent
Depression	E113000	35671	Recurrent major depressive episodes	unspecified
Depression	E113100	29342	Recurrent major depressive episodes	mild
Depression	E113200	14709	Recurrent major depressive episodes	moderate
Depression	E113300	25697	Recurrent major depressive episodes	severe	no psychosis
Depression	E113400	24171	Recurrent major depressive episodes	severe	with psychosis
Depression	E113500	56273	Recurrent major depressive episodes	partial/unspec remission
Depression	E113600	55384	Recurrent major depressive episodes	in full remission
Depression	E113700	6482	Recurrent depression
Depression	E113z00	25563	Recurrent major depressive episode NOS
Depression	E11y200	27491	Atypical depressive disorder
Depression	E130.00	8478	Reactive depressive psychosis
Depression	E130.11	17770	Psychotic reactive depression
Depression	E135.00	1055	Agitated depression
Depression	E200300	655	Anxiety with depression
Depression	E204.00	1131	Neurotic depression reactive type
Depression	E204.11	2639	Postnatal depression
Depression	E2B..00	324	Depressive disorder NEC
Depression	E2B0.00	2972	Postviral depression
Depression	E2B1.00	4323	Chronic depression
Depression	Eu32.00	4639	[X]Depressive episode
Depression	Eu32.11	9055	[X]Single episode of depressive reaction
Depression	Eu32.12	18510	[X]Single episode of psychogenic depression
Depression	Eu32.13	7604	[X]Single episode of reactive depression
Depression	Eu32000	11717	[X]Mild depressive episode
Depression	Eu32100	9211	[X]Moderate depressive episode
Depression	Eu32200	9667	[X]Severe depressive episode without psychotic symptoms
Depression	Eu32211	41989	[X]Single episode agitated depressn w'out psychotic symptoms
Depression	Eu32212	22806	[X]Single episode major depression w'out psychotic symptoms
Depression	Eu32213	59386	[X]Single episode vital depression w'out psychotic symptoms
Depression	Eu32300	12099	[X]Severe depressive episode with psychotic symptoms
Depression	Eu32311	24117	[X]Single episode of major depression and psychotic symptoms
Depression	Eu32312	52678	[X]Single episode of psychogenic depressive psychosis
Depression	Eu32313	24112	[X]Single episode of psychotic depression
Depression	Eu32314	28863	[X]Single episode of reactive depressive psychosis
Depression	Eu32400	10667	[X]Mild depression
Depression	Eu32500	98346	[X]Major depression	mild
Depression	Eu32600	98252	[X]Major depression	moderately severe
Depression	Eu32700	98414	[X]Major depression	severe without psychotic symptoms
Depression	Eu32800	98417	[X]Major depression	severe with psychotic symptoms
Depression	Eu32900	101054	[X]Single major depr ep	severe with psych	psych in remiss
Depression	Eu32A00	101153	[X]Recurr major depr ep	severe with psych	psych in remiss
Depression	Eu32B00	103677	[X]Antenatal depression
Depression	Eu32y00	6854	[X]Other depressive episodes
Depression	Eu32y11	10720	[X]Atypical depression
Depression	Eu32y12	56609	[X]Single episode of masked depression NOS
Depression	Eu32z00	2970	[X]Depressive episode	unspecified
Depression	Eu32z11	543	[X]Depression NOS
Depression	Eu32z12	3291	[X]Depressive disorder NOS
Depression	Eu32z13	28248	[X]Prolonged single episode of reactive depression
Depression	Eu32z14	5987	[X] Reactive depression NOS
Depression	Eu33.00	3292	[X]Recurrent depressive disorder
Depression	Eu33.11	8851	[X]Recurrent episodes of depressive reaction
Depression	Eu33.12	19696	[X]Recurrent episodes of psychogenic depression
Depression	Eu33.13	8902	[X]Recurrent episodes of reactive depression
Depression	Eu33000	29784	[X]Recurrent depressive disorder	current episode mild
Depression	Eu33100	29520	[X]Recurrent depressive disorder	current episode moderate
Depression	Eu33200	33469	[X]Recurr depress disorder cur epi severe without psyc sympt
Depression	Eu33211	11329	[X]Endogenous depression without psychotic symptoms
Depression	Eu33212	11252	[X]Major depression	recurrent without psychotic symptoms
Depression	Eu33213	29451	[X]Manic-depress psychosis	depressd	no psychotic symptoms
Depression	Eu33214	73991	[X]Vital depression	recurrent without psychotic symptoms
Depression	Eu33300	47009	[X]Recurrent depress disorder cur epi severe with psyc symp
Depression	Eu33311	23731	[X]Endogenous depression with psychotic symptoms
Depression	Eu33313	32941	[X]Recurr severe episodes/major depression+psychotic symptom
Depression	Eu33314	31757	[X]Recurr severe episodes/psychogenic depressive psychosis
Depression	Eu33315	16861	[X]Recurrent severe episodes of psychotic depression
Depression	Eu33316	37764	[X]Recurrent severe episodes/reactive depressive psychosis
Depression	Eu33400	22116	[X]Recurrent depressive disorder	currently in remission
Depression	Eu33y00	47731	[X]Other recurrent depressive disorders
Depression	Eu33z00	44300	[X]Recurrent depressive disorder	unspecified
Depression	Eu33z11	36616	[X]Monopolar depression NOS
Depression	Eu34.00	42857	[X]Persistent mood affective disorders
Depression	Eu34111	8584	[X]Depressive neurosis
Depression	Eu34113	7737	[X]Neurotic depression
Depression	Eu34114	15220	[X]Persistant anxiety depression
Depression	Eu34y00	50243	[X]Other persistent mood affective disorders
Depression	Eu34z00	39767	[X]Persistent mood affective disorder	unspecified
Depression	Eu3y.00	28008	[X]Other mood affective disorders
Depression	Eu3y000	50998	[X]Other single mood affective disorders
Depression	Eu3y011	30688	[X]Mixed affective episode
Depression	Eu3y100	29921	[X]Other recurrent mood affective disorders
Depression	Eu3y111	19054	[X]Recurrent brief depressive episodes
Depression	Eu41200	11913	[X]Mixed anxiety and depressive disorder
Depression	Eu41211	7749	[X]Mild anxiety depression
Depression	Eu53011	13307	[X]Postnatal depression NOS
Depression	Eu53012	4979	[X]Postpartum depression NOS
Hypertension	14A2.00	2666	H/O: hypertension
Hypertension	2126100	3269	Hypertension resolved
Hypertension	212K.00	19342	Hypertension resolved
Hypertension	6146200	32976	Hypertension induced by oral contraceptive pill
Hypertension	6624.00	8296	Borderline hyperten:yearly obs
Hypertension	6627.00	16565	Good hypertension control
Hypertension	6628.00	27511	Poor hypertension control
Hypertension	662b.00	18590	Moderate hypertension control
Hypertension	662c.00	18482	Hypertension six month review
Hypertension	662d.00	19070	Hypertension annual review
Hypertension	662F.00	21826	Hypertension treatm. started
Hypertension	662G.00	13188	Hypertensive treatm.changed
Hypertension	662O.00	3425	On treatment for hypertension
Hypertension	662r.00	95359	Trial withdrawal of antihypertensive therapy
Hypertension	7Q01.00	85944	High cost hypertension drugs
Hypertension	8B26.00	18057	Antihypertensive therapy
Hypertension	8BL0.00	11056	Patient on maximal tolerated antihypertensive therapy
Hypertension	8I3N.00	22333	Hypertension treatment refused
Hypertension	9OI9.00	66645	Hypertens.monitor deleted
Hypertension	C151.13	45175	Conn's syndrome
Hypertension	C151011	21181	Conn's syndrome
Hypertension	F404200	37086	Blind hypertensive eye
Hypertension	F421300	6702	Hypertensive retinopathy
Hypertension	G2...00	204	Hypertensive disease
Hypertension	G2...11	8732	BP - hypertensive disease
Hypertension	G20..00	799	Essential hypertension
Hypertension	G20..11	351	High blood pressure
Hypertension	G200.00	15377	Malignant essential hypertension
Hypertension	G201.00	1894	Benign essential hypertension
Hypertension	G202.00	4372	Systolic hypertension
Hypertension	G203.00	83473	Diastolic hypertension
Hypertension	G20z.00	10818	Essential hypertension NOS
Hypertension	G20z.11	3712	Hypertension NOS
Hypertension	G21..00	16292	Hypertensive heart disease
Hypertension	G210.00	50157	Malignant hypertensive heart disease
Hypertension	G210000	95334	Malignant hypertensive heart disease without CCF
Hypertension	G210100	72668	Malignant hypertensive heart disease with CCF
Hypertension	G211.00	52427	Benign hypertensive heart disease
Hypertension	G211000	61660	Benign hypertensive heart disease without CCF
Hypertension	G211100	52127	Benign hypertensive heart disease with CCF
Hypertension	G21z.00	31464	Hypertensive heart disease NOS
Hypertension	G21z000	61166	Hypertensive heart disease NOS without CCF
Hypertension	G21z011	8857	Cardiomegaly - hypertensive
Hypertension	G21z100	62718	Hypertensive heart disease NOS with CCF
Hypertension	G21zz00	16173	Hypertensive heart disease NOS
Hypertension	G22..00	4668	Hypertensive renal disease
Hypertension	G220.00	39649	Malignant hypertensive renal disease
Hypertension	G221.00	43935	Benign hypertensive renal disease
Hypertension	G222.00	32423	Hypertensive renal disease with renal failure
Hypertension	G22z.00	15106	Hypertensive renal disease NOS
Hypertension	G22z.11	29310	Renal hypertension
Hypertension	G23..00	63466	Hypertensive heart and renal disease
Hypertension	G230.00	67232	Malignant hypertensive heart and renal disease
Hypertension	G231.00	63000	Benign hypertensive heart and renal disease
Hypertension	G232.00	21837	Hypertensive heart&renal dis wth (congestive) heart failure
Hypertension	G233.00	28684	Hypertensive heart and renal disease with renal failure
Hypertension	G234.00	57987	Hyperten heart&renal dis+both(congestv)heart and renal fail
Hypertension	G23z.00	68659	Hypertensive heart and renal disease NOS
Hypertension	G24..00	7329	Secondary hypertension
Hypertension	G240.00	31755	Secondary malignant hypertension
Hypertension	G240000	59383	Secondary malignant renovascular hypertension
Hypertension	G240z00	73293	Secondary malignant hypertension NOS
Hypertension	G241.00	57288	Secondary benign hypertension
Hypertension	G241000	25371	Secondary benign renovascular hypertension
Hypertension	G241z00	51635	Secondary benign hypertension NOS
Hypertension	G244.00	34744	Hypertension secondary to endocrine disorders
Hypertension	G24z.00	16059	Secondary hypertension NOS
Hypertension	G24z000	31387	Secondary renovascular hypertension NOS
Hypertension	G24z100	31341	Hypertension secondary to drug
Hypertension	G24zz00	42229	Secondary hypertension NOS
Hypertension	G2y..00	18765	Other specified hypertensive disease
Hypertension	G2z..00	7057	Hypertensive disease NOS
Hypertension	G672.00	3979	Hypertensive encephalopathy
Hypertension	G672.11	31816	Hypertensive crisis
Hypertension	Gyu2.00	69753	[X]Hypertensive diseases
Hypertension	Gyu2000	102458	[X]Other secondary hypertension
Hypertension	Gyu2100	97533	[X]Hypertension secondary to other renal disorders
Hypertension	L122.00	66567	Other pre-existing hypertension in preg/childbirth/puerp
Hypertension	L122000	73586	Other pre-existing hypertension in preg/childb/puerp unspec
Hypertension	L122100	72030	Other pre-existing hypertension in preg/childb/puerp - deliv
Hypertension	L122300	96743	Other pre-exist hypertension in preg/childb/puerp-not deliv
Hypertension	L122z00	62432	Other pre-existing hypertension in preg/childb/puerp NOS
Hypertension	L127.00	43664	Pre-eclampsia or eclampsia with pre-existing hypertension
Hypertension	L127z00	93055	Pre-eclampsia or eclampsia + pre-existing hypertension NOS
Hypertension	L128.00	44549	Pre-exist hypertension compl preg childbirth and puerperium
Hypertension	L128000	60655	Pre-exist hyperten heart dis compl preg childbth+puerperium
Hypertension	L128200	52621	Pre-exist 2ndry hypertens comp preg childbth and puerperium
Hypertension	TJC7.00	21660	Adverse reaction to other antihypertensives
Hypertension	TJC7z00	20497	Adverse reaction to antihypertensives NOS
Hypertension	U60C500	63164	[X]Oth antihyperten drug caus advers eff in therap use	NEC
Hypertension	U60C511	30770	[X] Adverse reaction to other antihypertensives
Hypertension	U60C51A	44350	[X] Adverse reaction to antihypertensives NOS
Obesity	1444.00	16196	H/O: obesity
Obesity	212Q.00	52703	Obesity resolved
Obesity	222A.00	59780	O/E - obese
Obesity	22A5.11	7984	O/E - obese
Obesity	22K5.00	13278	Body mass index 30+ - obesity
Obesity	22K7.00	22556	Body mass index 40+ - severely obese
Obesity	66C..00	11461	Obesity monitoring
Obesity	66C1.00	38658	Initial obesity assessment
Obesity	66C2.00	29538	Follow-up obesity assessment
Obesity	66C4.00	3176	Has seen dietician - obesity
Obesity	66C5.00	64712	Treatment of obesity changed
Obesity	66C6.00	38632	Treatment of obesity started
Obesity	66CE.00	17444	Reason for obesity therapy - occupational
Obesity	66CZ.00	40153	Obesity monitoring NOS
Obesity	7611400	93378	Sleeve gastrectomy and duodenal switch
Obesity	7611500	89259	Sleeve gastrectomy NEC
Obesity	7611600	89148	Laparoscopic sleeve gastrectomy
Obesity	7613100	34119	Partitioning of stomach
Obesity	7613111	59622	Mason vertical banded gastroplasty
Obesity	7613200	18863	Laparoscopic adjustable gastric banding
Obesity	7613300	88474	Partitioning of stomach using band
Obesity	7613400	56926	Partitioning of stomach using staples
Obesity	7613500	90600	Partitioning of stomach NEC
Obesity	7613600	97691	Maintenance of gastric band
Obesity	7614100	40977	Bypass of stomach by anastomosis of stomach to duodenum
Obesity	7615000	39797	Bypass stomach by anastomosis stomach to transposed jejunum
Obesity	7616000	7082	Bypass of stomach by anastomosis of stomach to jejunum NEC
Obesity	7616013	92957	Mason high gastric bypass
Obesity	7616015	48417	Printer high gastric bypass
Obesity	7616600	95929	Laparoscopic gastric bypass
Obesity	761A500	90454	Removal of gastric band
Obesity	7633.00	39123	Bypass of jejunum
Obesity	7633000	56107	Bypass of jejunum by anastomosis of jejunum to jejunum
Obesity	7633100	19929	Bypass of jejunum by anastomosis of jejunum to ileum
Obesity	7633200	62848	Bypass of jejunum by anastomosis of jejunum to colon
Obesity	7633y00	64123	Other specified bypass of jejunum
Obesity	7633z00	60421	Bypass of jejunum NOS
Obesity	7642500	90517	Duodenal switch
Obesity	9OK..00	32843	Obesity monitoring admin.
Obesity	9OK..11	21744	Obesity clinic administration
Obesity	9OK1.00	52034	Attends obesity monitoring
Obesity	9OK2.00	67516	Refuses obesity monitoring
Obesity	9OK3.00	52036	Obesity monitoring default
Obesity	9OK4.00	49409	Obesity monitoring 1st letter
Obesity	9OK5.00	55586	Obesity monitoring 2nd letter
Obesity	9OK6.00	55585	Obesity monitoring 3rd letter
Obesity	9OK7.00	70950	Obesity monitoring verbal inv.
Obesity	9OK8.00	67517	Obesity monitor phone invite
Obesity	9OKA.00	47439	Obesity monitoring check done
Obesity	9OKZ.00	52735	Obesity monitoring admin.NOS
Obesity	C38..00	66406	Obesity and other hyperalimentation
Obesity	C380.00	430	Obesity
Obesity	C380000	38799	Obesity due to excess calories
Obesity	C380100	49250	Drug-induced obesity
Obesity	C380200	38059	Extreme obesity with alveolar hypoventilation
Obesity	C380300	8854	Morbid obesity
Obesity	C380400	22695	Central obesity
Obesity	C380500	25968	Generalised obesity
Obesity	C380600	104129	Adult-onset obesity
Obesity	C380700	104421	Lifelong obesity
Obesity	C38y.11	24755	Pickwickian syndrome
Obesity	C38y000	38294	Pickwickian syndrome
Obesity	C38y011	103574	Obesity hypoventilation syndrome
Obesity	C38z.00	70898	Obesity and other hyperalimentation NOS
Obesity	C38z000	11401	Simple obesity NOS
Obesity	Cyu7.00	52782	[X]Obesity and other hyperalimentation
Obesity	Cyu7000	69757	[X]Other obesity
Obesity	ZC2CM00	10728	Dietary advice for obesity
Obesity	ZV45P00	97014	[V]Presence of gastric bypass
Obesity	ZV65319	17477	[V]Dietary counselling in obesity
Somatoform and dissociative disorders	8G33.00	98816	Aversion therapy - somatic ill
Somatoform and dissociative disorders	E134.00	24345	Psychogenic paranoid psychosis
Somatoform and dissociative disorders	E201.00	2188	Hysteria
Somatoform and dissociative disorders	E201000	41572	Hysteria unspecified
Somatoform and dissociative disorders	E201100	3438	Hysterical blindness
Somatoform and dissociative disorders	E201200	44739	Hysterical deafness
Somatoform and dissociative disorders	E201300	23598	Hysterical tremor
Somatoform and dissociative disorders	E201400	34696	Hysterical paralysis
Somatoform and dissociative disorders	E201500	16484	Hysterical seizures
Somatoform and dissociative disorders	E201511	33702	Fit - hysterical
Somatoform and dissociative disorders	E201600	15431	Other conversion disorder
Somatoform and dissociative disorders	E201611	46399	Astasia - abasia	hysterical
Somatoform and dissociative disorders	E201612	4143	Globus hystericus
Somatoform and dissociative disorders	E201700	4269	Hysterical amnesia
Somatoform and dissociative disorders	E201800	4775	Hysterical fugue
Somatoform and dissociative disorders	E201900	43302	Multiple personality
Somatoform and dissociative disorders	E201A00	23490	Dissociative reaction unspecified
Somatoform and dissociative disorders	E201C00	24525	Phantom pregnancy
Somatoform and dissociative disorders	E201z00	23354	Hysteria NOS
Somatoform and dissociative disorders	E205.00	3361	Neurasthenia - nervous debility
Somatoform and dissociative disorders	E207.00	966	Hypochondriasis
Somatoform and dissociative disorders	E20y.00	42000	Other neurotic disorders
Somatoform and dissociative disorders	E20y000	15321	Somatization disorder
Somatoform and dissociative disorders	E20y011	56941	Briquet's disorder
Somatoform and dissociative disorders	E26..00	4199	Physiological malfunction arising from mental factors
Somatoform and dissociative disorders	E260.00	44212	Psychogenic musculoskeletal symptoms
Somatoform and dissociative disorders	E260000	48561	Psychogenic paralysis
Somatoform and dissociative disorders	E260100	56800	Psychogenic torticollis
Somatoform and dissociative disorders	E260z00	15035	Psychogenic musculoskeletal symptoms NOS
Somatoform and dissociative disorders	E261.00	38134	Psychogenic respiratory symptoms
Somatoform and dissociative disorders	E261000	32034	Psychogenic air hunger
Somatoform and dissociative disorders	E261100	15483	Psychogenic cough
Somatoform and dissociative disorders	E261200	47809	Psychogenic hiccough
Somatoform and dissociative disorders	E261300	20053	Psychogenic hyperventilation
Somatoform and dissociative disorders	E261400	23413	Psychogenic yawning
Somatoform and dissociative disorders	E261500	41615	Psychogenic aphonia
Somatoform and dissociative disorders	E261z00	34664	Psychogenic respiratory symptom NOS
Somatoform and dissociative disorders	E262.00	29448	Psychogenic cardiovascular symptoms
Somatoform and dissociative disorders	E262000	15292	Cardiac neurosis
Somatoform and dissociative disorders	E262200	15284	Neurocirculatory asthenia
Somatoform and dissociative disorders	E262300	30961	Psychogenic cardiovascular disorder
Somatoform and dissociative disorders	E262z00	15034	Psychogenic cardiovascular symptom NOS
Somatoform and dissociative disorders	E263.00	29461	Psychogenic skin symptoms
Somatoform and dissociative disorders	E263000	15959	Psychogenic pruritus
Somatoform and dissociative disorders	E263z00	15224	Psychogenic skin symptoms NOS
Somatoform and dissociative disorders	E264.00	31422	Psychogenic gastrointestinal tract symptoms
Somatoform and dissociative disorders	E264000	4963	Psychogenic aerophagy
Somatoform and dissociative disorders	E264200	2871	Cyclical vomiting - psychogenic
Somatoform and dissociative disorders	E264300	15371	Psychogenic diarrhoea
Somatoform and dissociative disorders	E264400	3869	Psychogenic dyspepsia
Somatoform and dissociative disorders	E264500	15939	Psychogenic constipation
Somatoform and dissociative disorders	E264z00	71437	Psychogenic gastrointestinal tract symptom NOS
Somatoform and dissociative disorders	E265.00	68379	Psychogenic genitourinary tract symptoms
Somatoform and dissociative disorders	E265100	20109	Psychogenic vaginismus
Somatoform and dissociative disorders	E265200	44547	Psychogenic dysmenorrhea
Somatoform and dissociative disorders	E265300	55781	Psychogenic dysuria
Somatoform and dissociative disorders	E265z00	73547	Psychogenic genitourinary tract symptom NOS
Somatoform and dissociative disorders	E267.00	89237	Psychogenic symptom of special sense organ
Somatoform and dissociative disorders	E26y.00	62400	Other psychogenic malfunction
Somatoform and dissociative disorders	E26yz00	96391	Other psychogenic malfunction NOS
Somatoform and dissociative disorders	E26z.00	5067	Psychosomatic disorder NOS
Somatoform and dissociative disorders	E27..00	52481	Psychogenic syndromes NEC
Somatoform and dissociative disorders	E275300	65173	Psychogenic rumination
Somatoform and dissociative disorders	E275400	3422	Psychogenic vomiting NOS
Somatoform and dissociative disorders	E275700	26395	Psychogenic polydipsia
Somatoform and dissociative disorders	E275711	45362	Compulsive water drinking
Somatoform and dissociative disorders	E278.00	40311	Psychalgia
Somatoform and dissociative disorders	E278000	53766	Psychogenic pain unspecified
Somatoform and dissociative disorders	E278100	191	Tension headache
Somatoform and dissociative disorders	E278200	45205	Psychogenic backache
Somatoform and dissociative disorders	E278z00	54373	Psychalgia NOS
Somatoform and dissociative disorders	E27z.00	71355	Other and unspecified psychogenic syndrome NEC
Somatoform and dissociative disorders	E27zz00	24076	Psychogenic syndromes NOS
Somatoform and dissociative disorders	Eu44.00	22136	[X]Dissociative [conversion] disorders
Somatoform and dissociative disorders	Eu44.11	35311	[X]Conversion hysteria
Somatoform and dissociative disorders	Eu44.12	52161	[X]Conversion reaction
Somatoform and dissociative disorders	Eu44.13	27588	[X]Hysteria
Somatoform and dissociative disorders	Eu44.14	28168	[X]Hysterical psychosis
Somatoform and dissociative disorders	Eu44000	40994	[X]Dissociative amnesia
Somatoform and dissociative disorders	Eu44100	39826	[X]Dissociative fugue
Somatoform and dissociative disorders	Eu44200	56141	[X]Dissociative stupor
Somatoform and dissociative disorders	Eu44300	39747	[X]Trance and possession disorders
Somatoform and dissociative disorders	Eu44400	34978	[X]Dissociative motor disorders
Somatoform and dissociative disorders	Eu44411	12147	[X]Psychogenic aphonia
Somatoform and dissociative disorders	Eu44412	18801	[X]Psychogenic dysphonia
Somatoform and dissociative disorders	Eu44500	56966	[X]Dissociative convulsions
Somatoform and dissociative disorders	Eu44511	11354	[X]Pseudoseizures
Somatoform and dissociative disorders	Eu44600	27633	[X]Dissociative anaesthesia and sensory loss
Somatoform and dissociative disorders	Eu44611	50121	[X]Psychogenic deafness
Somatoform and dissociative disorders	Eu44700	88758	[X]Mixed dissociative [conversion] disorders
Somatoform and dissociative disorders	Eu44y00	64166	[X]Other dissociative [conversion] disorders
Somatoform and dissociative disorders	Eu44y13	16988	[X]Psychogenic confusion
Somatoform and dissociative disorders	Eu44y14	68259	[X]Psychogenic twilight state
Somatoform and dissociative disorders	Eu44z00	48906	[X]Dissociative [conversion] disorder	unspecified
Somatoform and dissociative disorders	Eu45.00	18049	[X]Somatoform disorders
Somatoform and dissociative disorders	Eu45000	24439	[X]Somatization disorder
Somatoform and dissociative disorders	Eu45011	23704	[X]Multiple psychosomatic disorder
Somatoform and dissociative disorders	Eu45013	105477	[X]Briquet's disorder
Somatoform and dissociative disorders	Eu45100	57877	[X]Undifferentiated somatoform disorder
Somatoform and dissociative disorders	Eu45111	34735	[X]Undifferentiated psychosomatic disorder
Somatoform and dissociative disorders	Eu45200	7537	[X]Hypochondriacal disorder
Somatoform and dissociative disorders	Eu45213	24264	[X]Hypochondriacal neurosis
Somatoform and dissociative disorders	Eu45214	10870	[X]Hypochondriasis
Somatoform and dissociative disorders	Eu45300	41038	[X]Somatoform autonomic dysfunction
Somatoform and dissociative disorders	Eu45311	44269	[X]Cardiac neurosis
Somatoform and dissociative disorders	Eu45312	32632	[X]Da Costa's syndrome
Somatoform and dissociative disorders	Eu45313	63259	[X]Gastric neurosis
Somatoform and dissociative disorders	Eu45314	50793	[X]Neurocirculatory asthenia
Somatoform and dissociative disorders	Eu45316	12715	[X]Psychogenic cough
Somatoform and dissociative disorders	Eu45317	43316	[X]Psychogenic diarrhoea
Somatoform and dissociative disorders	Eu45318	16714	[X]Psychogenic dyspepsia
Somatoform and dissociative disorders	Eu45319	53122	[X]Psychogenic dysuria
Somatoform and dissociative disorders	Eu45320	47698	[X]Psychogenic flatulence
Somatoform and dissociative disorders	Eu45321	53737	[X]Psychogenic hiccough
Somatoform and dissociative disorders	Eu45322	12830	[X]Psychogenic hyperventilat
Somatoform and dissociative disorders	Eu45323	17081	[X]Psychogenic freq micturit
Somatoform and dissociative disorders	Eu45324	16560	[X]Psychogenic IBS
Somatoform and dissociative disorders	Eu45325	93067	[X]Psychogenic pylorospasm
Somatoform and dissociative disorders	Eu45400	30179	[X]Persistent somatoform pain disorder
Somatoform and dissociative disorders	Eu45411	54382	[X]Psychalgia
Somatoform and dissociative disorders	Eu45412	38521	[X]Psychogenic backache
Somatoform and dissociative disorders	Eu45413	29329	[X]Psychogenic headache
Somatoform and dissociative disorders	Eu45414	36040	[X]Somatoform pain disorder
Somatoform and dissociative disorders	Eu45500	12453	[X]Globus pharyngeus
Somatoform and dissociative disorders	Eu45511	100086	[X]Globus hystericus
Somatoform and dissociative disorders	Eu45y00	62002	[X]Other somatoform disorders
Somatoform and dissociative disorders	Eu45y11	46925	[X]Psychogenic dysmenorrhoea
Somatoform and dissociative disorders	Eu45y12	20906	[X]Globus hystericus
Somatoform and dissociative disorders	Eu45y13	16679	[X]Psychogenic pruritis
Somatoform and dissociative disorders	Eu45y14	36009	[X]Psychogenic torticollis
Somatoform and dissociative disorders	Eu45y15	47570	[X]Teeth-grinding
Somatoform and dissociative disorders	Eu45z00	48671	[X]Somatoform disorder	unspecified
Somatoform and dissociative disorders	Eu45z11	19242	[X]Psychosomatic disorder NOS
Somatoform and dissociative disorders	Eu46.00	28090	[X]Other neurotic disorders
Somatoform and dissociative disorders	Eu46000	16561	[X]Neurasthenia
Somatoform and dissociative disorders	Eu46y11	100116	[X]Briquet's disorder
Somatoform and dissociative disorders	Eu46y14	61753	[X]Psychasthenia
Somatoform and dissociative disorders	Eu46y15	90597	[X]Psychasthenia neurosis
Somatoform and dissociative disorders	Eu46y16	44586	[X]Psychogenic syncope
Somatoform and dissociative disorders	Eu50511	6796	[X]Psychogenic vomiting
Somatoform and dissociative disorders	Eu52213	17639	[X]Psychogenic impotence
Somatoform and dissociative disorders	Eu52312	10550	[X]Psychogenic anorgasmy
Somatoform and dissociative disorders	Eu52511	30442	[X]Psychogenic vaginismus
Somatoform and dissociative disorders	Eu52611	37089	[X]Psychogenic dyspareunia
Somatoform and dissociative disorders	Eu5z.11	23675	[X]Psychogenic physiological dysfunction NOS
Somatoform and dissociative disorders	Eu6y100	39353	[X]Intentional production or feigning of symptoms or disabilities	either physical or psychological [factitious disorder]
Somatoform and dissociative disorders	Eu6y111	31021	[X] Munchausens syndrome
Somatoform and dissociative disorders	Eu6y200	46560	[X]Munchausen's by proxy
Somatoform and dissociative disorders	Eu6y300	107644	[X]Factitious disorder
Type 2 Diabetes	C10FC00	12640	Type 2 diabetes mellitus with nephropathy
Type 2 Diabetes	C10F500	12736	Type 2 diabetes mellitus with gangrene
Type 2 Diabetes	C109600	17262	Non-insulin-dependent diabetes mellitus with retinopathy
Type 2 Diabetes	C109G11	18143	Type II diabetes mellitus with arthropathy
Type 2 Diabetes	C109012	18209	Type 2 diabetes mellitus with renal complications
Type 2 Diabetes	C10FM00	18390	Type 2 diabetes mellitus with persistent microalbuminuria
Type 2 Diabetes	C10FB00	18425	Type 2 diabetes mellitus with polyneuropathy
Type 2 Diabetes	C10F600	18496	Type 2 diabetes mellitus with retinopathy
Type 2 Diabetes	C10F000	18777	Type 2 diabetes mellitus with renal complications
Type 2 Diabetes	C109G00	24693	Non-insulin dependent diabetes mellitus with arthropathy
Type 2 Diabetes	C109C12	24836	Type 2 diabetes mellitus with nephropathy
Type 2 Diabetes	C10FQ00	25591	Type 2 diabetes mellitus with exudative maculopathy
Type 2 Diabetes	C10FL00	26054	Type 2 diabetes mellitus with persistent proteinuria
Type 2 Diabetes	C10F200	34268	Type 2 diabetes mellitus with neurological complications
Type 2 Diabetes	C109400	34912	Non-insulin dependent diabetes mellitus with ulcer
Type 2 Diabetes	C10FH00	35385	Type 2 diabetes mellitus with neuropathic arthropathy
Type 2 Diabetes	C10FF00	37806	Type 2 diabetes mellitus with peripheral angiopathy
Type 2 Diabetes	C109500	40401	Non-insulin dependent diabetes mellitus with gangrene
Type 2 Diabetes	C109H00	40962	Non-insulin dependent d m with neuropathic arthropathy
Type 2 Diabetes	C109612	42762	Type 2 diabetes mellitus with retinopathy
Type 2 Diabetes	C10F311	43227	Type II diabetes mellitus with multiple complications
Type 2 Diabetes	C109E12	44779	Type 2 diabetes mellitus with diabetic cataract
Type 2 Diabetes	C10FE00	44982	Type 2 diabetes mellitus with diabetic cataract
Type 2 Diabetes	C109B00	45467	Non-insulin dependent diabetes mellitus with polyneuropathy
Type 2 Diabetes	C109212	45919	Type 2 diabetes mellitus with neurological complications
Type 2 Diabetes	C109512	46150	Type 2 diabetes mellitus with gangrene
Type 2 Diabetes	C10F100	47321	Type 2 diabetes mellitus with ophthalmic complications
Type 2 Diabetes	C109B11	47409	Type II diabetes mellitus with polyneuropathy
Type 2 Diabetes	C109H11	47816	Type II diabetes mellitus with neuropathic arthropathy
Type 2 Diabetes	C109E11	48192	Type II diabetes mellitus with diabetic cataract
Type 2 Diabetes	C10F400	49074	Type 2 diabetes mellitus with ulcer
Type 2 Diabetes	C10F611	49655	Type II diabetes mellitus with retinopathy
Type 2 Diabetes	C109G12	49869	Type 2 diabetes mellitus with arthropathy
Type 2 Diabetes	C109011	50225	Type II diabetes mellitus with renal complications
Type 2 Diabetes	C109100	50429	Non-insulin-dependent diabetes mellitus with ophthalm comps
Type 2 Diabetes	C10FB11	50527	Type II diabetes mellitus with polyneuropathy
Type 2 Diabetes	C109A11	50813	Type II diabetes mellitus with mononeuropathy
Type 2 Diabetes	C109000	52303	Non-insulin-dependent diabetes mellitus with renal comps
Type 2 Diabetes	C109F11	54899	Type II diabetes mellitus with peripheral angiopathy
Type 2 Diabetes	C109411	55075	Type II diabetes mellitus with ulcer
Type 2 Diabetes	C109200	55842	Non-insulin-dependent diabetes mellitus with neuro comps
Type 2 Diabetes	C107400	56803	NIDDM with peripheral circulatory disorder
Type 2 Diabetes	C10F011	57278	Type II diabetes mellitus with renal complications
Type 2 Diabetes	C109611	58604	Type II diabetes mellitus with retinopathy
Type 2 Diabetes	C10FG00	59253	Type 2 diabetes mellitus with arthropathy
Type 2 Diabetes	C109C00	59365	Non-insulin dependent diabetes mellitus with nephropathy
Type 2 Diabetes	C109111	59725	Type II diabetes mellitus with ophthalmic complications
Type 2 Diabetes	C109F12	60699	Type 2 diabetes mellitus with peripheral angiopathy
Type 2 Diabetes	C10FL11	60796	Type II diabetes mellitus with persistent proteinuria
Type 2 Diabetes	C109511	62107	Type II diabetes mellitus with gangrene
Type 2 Diabetes	C109300	62146	Non-insulin-dependent diabetes mellitus with multiple comps
Type 2 Diabetes	C10FA00	62674	Type 2 diabetes mellitus with mononeuropathy
Type 2 Diabetes	C10FR00	63690	Type 2 diabetes mellitus with gastroparesis
Type 2 Diabetes	C109C11	64571	Type II diabetes mellitus with nephropathy
Type 2 Diabetes	C10F300	65267	Type 2 diabetes mellitus with multiple complications
Type 2 Diabetes	C109412	65704	Type 2 diabetes mellitus with ulcer
Type 2 Diabetes	C109H12	66965	Type 2 diabetes mellitus with neuropathic arthropathy
Type 2 Diabetes	C109211	67905	Type II diabetes mellitus with neurological complications
Type 2 Diabetes	C109E00	69278	Non-insulin depend diabetes mellitus with diabetic cataract
Type 2 Diabetes	C109112	70316	Type 2 diabetes mellitus with ophthalmic complications
Type 2 Diabetes	C109A00	72320	Non-insulin dependent diabetes mellitus with mononeuropathy
Type 2 Diabetes	C10FM11	85991	Type II diabetes mellitus with persistent microalbuminuria
Type 2 Diabetes	C10F411	91646	Type II diabetes mellitus with ulcer
Type 2 Diabetes	C10FE11	93727	Type II diabetes mellitus with diabetic cataract
Type 2 Diabetes	C10FA11	95351	Type II diabetes mellitus with mononeuropathy
Type 2 Diabetes	C10F211	98616	Type II diabetes mellitus with neurological complications
Type 2 Diabetes	C10F111	100964	Type II diabetes mellitus with ophthalmic complications
Type 2 Diabetes	C10FC11	102201	Type II diabetes mellitus with nephropathy
Type 2 Diabetes	C10FG11	103902	Type II diabetes mellitus with arthropathy
Type 2 Diabetes	C10F511	104323	Type II diabetes mellitus with gangrene
Type 2 Diabetes	C10FF11	104639	Type II diabetes mellitus with peripheral angiopathy
Type 2 Diabetes	C109312	108005	Type 2 diabetes mellitus with multiple complications
Type 2 Diabetes	C10FH11	109197	Type II diabetes mellitus with neuropathic arthropathy
Type 2 Diabetes	C109B12	109865	Type 2 diabetes mellitus with polyneuropathy
Type 2 Diabetes	C10FQ11	111798	Type II diabetes mellitus with exudative maculopathy
Type 2 Diabetes	C109311	113495	Type II diabetes mellitus with multiple complications
Type 2 Diabetes	C10FR11	113609	Type II diabetes mellitus with gastroparesis
Type 2 Diabetes	66A4.00	1684	Diabetic on oral treatment
Type 2 Diabetes	66o5.00	110379	Diabetic on oral treatment and glucagon-like peptide 1
Type 2 Diabetes	C10P111	110611	Type 2 diabetes mellitus in remission
Type 2 Diabetes	C10F.00	758	Type 2 diabetes mellitus
Type 2 Diabetes	C10FJ00	1407	Insulin treated Type 2 diabetes mellitus
Type 2 Diabetes	C109.00	4513	Non-insulin dependent diabetes mellitus
Type 2 Diabetes	C109.11	5884	NIDDM - Non-insulin dependent diabetes mellitus
Type 2 Diabetes	66A3.00	7563	Diabetic on diet only
Type 2 Diabetes	C109700	8403	Non-insulin dependent diabetes mellitus - poor control
Type 2 Diabetes	C109.12	17859	Type 2 diabetes mellitus
Type 2 Diabetes	C109.13	18219	Type II diabetes mellitus
Type 2 Diabetes	C109J12	18264	Insulin treated Type II diabetes mellitus
Type 2 Diabetes	C109J00	18278	Insulin treated Type 2 diabetes mellitus
Type 2 Diabetes	C10F.11	22884	Type II diabetes mellitus
Type 2 Diabetes	C109711	24458	Type II diabetes mellitus - poor control
Type 2 Diabetes	C10F700	25627	Type 2 diabetes mellitus - poor control
Type 2 Diabetes	C109900	29979	Non-insulin-dependent diabetes mellitus without complication
Type 2 Diabetes	C10FN00	32627	Type 2 diabetes mellitus with ketoacidosis
Type 2 Diabetes	C10FK00	34450	Hyperosmolar non-ketotic state in type 2 diabetes mellitus
Type 2 Diabetes	C109K00	36633	Hyperosmolar non-ketotic state in type 2 diabetes mellitus
Type 2 Diabetes	C109J11	37648	Insulin treated non-insulin dependent diabetes mellitus
Type 2 Diabetes	C109D00	43785	Non-insulin dependent diabetes mellitus with hypoglyca coma
Type 2 Diabetes	C109712	45913	Type 2 diabetes mellitus - poor control
Type 2 Diabetes	C10FD00	46917	Type 2 diabetes mellitus with hypoglycaemic coma
Type 2 Diabetes	C10F711	47315	Type II diabetes mellitus - poor control
Type 2 Diabetes	C10F900	47954	Type 2 diabetes mellitus without complication
Type 2 Diabetes	L180600	50609	Pre-existing diabetes mellitus	non-insulin-dependent
Type 2 Diabetes	C10FP00	51756	Type 2 diabetes mellitus with ketoacidotic coma
Type 2 Diabetes	C10F911	53392	Type II diabetes mellitus without complication
Type 2 Diabetes	C109D11	56268	Type II diabetes mellitus with hypoglycaemic coma
Type 2 Diabetes	C109D12	61071	Type 2 diabetes mellitus with hypoglycaemic coma
Type 2 Diabetes	C10FJ11	64668	Insulin treated Type II diabetes mellitus
Type 2 Diabetes	C10FD11	98723	Type II diabetes mellitus with hypoglycaemic coma
Type 2 Diabetes	C109912	105784	Type 2 diabetes mellitus without complication
Type 2 Diabetes	C10FP11	106061	Type II diabetes mellitus with ketoacidotic coma
Type 2 Diabetes	C10FN11	106528	Type II diabetes mellitus with ketoacidosis
Type 2 Diabetes	C10FK11	107701	Hyperosmolar non-ketotic state in type II diabetes mellitus
Type 2 Diabetes	C10P100	107824	Type II diabetes mellitus in remission
Type 2 Diabetes	C109911	109103	Type II diabetes mellitus without complication
Dyslipidemia	1442.00	NA	H/O: raised blood lipids
Dyslipidemia	44O4.00	NA	Serum lipids high
Dyslipidemia	44P3.00	NA	Serum cholesterol raised
Dyslipidemia	44P4.00	NA	Serum cholesterol very high
Dyslipidemia	44Q3.00	NA	Serum triglycerides raised
Dyslipidemia	66X..00	NA	Lipid disorder monitoring
Dyslipidemia	66X0.00	NA	Lipid disorder treatment started
Dyslipidemia	66X1.00	NA	Lipid disorder treatment stopped
Dyslipidemia	66X2.00	NA	Lipid disorder treatment changed
Dyslipidemia	66X3.00	NA	Lipid disorder initial assessment
Dyslipidemia	66X4.00	NA	Lipid disorder follow-up assessment
Dyslipidemia	8B28.00	NA	Lipid lowering therapy
Dyslipidemia	8BAG.00	NA	Cholesterol reduction programme
Dyslipidemia	8BAG000	NA	Cholesterol reduction programme - invited
Dyslipidemia	8BAG100	NA	Cholesterol reduction program - attended
Dyslipidemia	8BAG200	NA	Cholesterol reduction program - declined
Dyslipidemia	8BAG200	NA	Cholesterol reduction program - declined
Dyslipidemia	8BG2.00	NA	Lipid lowering therapy indicated
Dyslipidemia	8BL1.00	NA	Patient on maximal tolerated lipid lowering therapy
Dyslipidemia	8CA4700	NA	Patient advised re low cholesterol diet
Dyslipidemia	8HT1.00	NA	Referral to lipid clinic
Dyslipidemia	9N0I.00	NA	Seen in lipid clinic
Dyslipidemia	9N0J.00	NA	Seen in cholesterol clinic
Dyslipidemia	9N4K.00	NA	DNA - Did not attend cholesterol clinic
Dyslipidemia	9Oc..00	NA	Lipid disorder monitoring administration
Dyslipidemia	9Oc..00	NA	Lipid disorder monitoring administration
Dyslipidemia	9Oc0.00	NA	Attends lipid disorder monitoring
Dyslipidemia	9Oc1.00	NA	Lipid disorder monitoring declined
Dyslipidemia	9Oc2.00	NA	Lipid disorder monitoring first letter
Dyslipidemia	9Oc3.00	NA	Lipid disorder monitoring second letter
Dyslipidemia	9Oc4.00	NA	Lipid disorder monitoring third letter
Dyslipidemia	9Oc5.00	NA	Lipid disorder monitoring verbal invitation
Dyslipidemia	9Oc6.00	NA	Lipid disorder monitoring telephone invitation
Dyslipidemia	C32..00	NA	Disorders of lipoid metabolism
Dyslipidemia	C32..11	NA	Disorder of cholesterol metabolism
Dyslipidemia	C320.00	NA	Pure hypercholesterolaemia
Dyslipidemia	C320.11	NA	Familial hypercholesterolaemia
Dyslipidemia	C320.12	NA	Fredrickson type IIa lipidaemia
Dyslipidemia	C320.12	NA	Fredrickson type IIa lipidaemia
Dyslipidemia	C320.13	NA	Low density lipoproteinaemia
Dyslipidemia	C320.13	NA	Low density lipoproteinaemia
Dyslipidemia	C320000	NA	Familial hypercholesterolaemia
Dyslipidemia	C320100	NA	Hyperbetalipoproteinaemia
Dyslipidemia	C320200	NA	Hyperlipidaemia	group A
Dyslipidemia	C320300	NA	Low-density-lipoprotein-type (LDL) hyperlipoproteinaemia
Dyslipidemia	C320400	NA	Fredrickson's hyperlipoproteinaemia	type IIa
Dyslipidemia	C320500	NA	Familial defective apolipoprotein B-100
Dyslipidemia	C320600	NA	Polygenic hypercholesterolaemia
Dyslipidemia	C320y00	NA	Other specified pure hypercholesterolaemia
Dyslipidemia	C320z00	NA	Pure hypercholesterolaemia NOS
Dyslipidemia	C321.00	NA	Pure hyperglyceridaemia
Dyslipidemia	C321.11	NA	Fredrickson type IV lipidaemia
Dyslipidemia	C321.12	NA	Very low density lipoprotinaemia
Dyslipidemia	C321000	NA	Hypertriglyceridaemia
Dyslipidemia	C322.00	NA	Mixed hyperlipidaemia
Dyslipidemia	C322.11	NA	Fredrickson type IIb lipidaemia
Dyslipidemia	C322.12	NA	Fredrickson type III lipidaemia
Dyslipidemia	C322.13	NA	Xanthoma tuberosum
Dyslipidemia	C322000	NA	Familial combined hyperlipidaemia
Dyslipidemia	C323.00	NA	Hyperchylomicronaemia
Dyslipidemia	C323.11	NA	Burger - Grute syndrome
Dyslipidemia	C323.12	NA	Fredrickson type I lipaemia
Dyslipidemia	C323.13	NA	Fredrickson type V lipaemia
Dyslipidemia	C324.00	NA	Hyperlipidaemia NOS
Dyslipidemia	C325.00	NA	Lipoprotein deficiencies
Dyslipidemia	C325.11	NA	Tangier disease
Dyslipidemia	C325000	NA	High density lipoid deficiency
Dyslipidemia	C325100	NA	Hypo-alpha-lipoproteinaemia
Dyslipidemia	C325200	NA	Hypo-beta-lipoproteinaemia
Dyslipidemia	C325300	NA	A-beta-lipoproteinaemia
Dyslipidemia	C325311	NA	Bassen-Kornzweig disease
Dyslipidemia	C325z00	NA	Lipoprotein deficiency NOS
Dyslipidemia	C326.00	NA	Lipodystrophy
Dyslipidemia	C326.11	NA	Barraquer - Simons disease
Dyslipidemia	C326000	NA	Progressive lipodystrophy
Dyslipidemia	C326z00	NA	Lipodystrophy NOS
Dyslipidemia	C327.00	NA	Lipidoses
Dyslipidemia	C327.00	NA	Lipidoses
Dyslipidemia	C327.12	NA	Fabry's disease
Dyslipidemia	C327100	NA	Gaucher's disease
Dyslipidemia	C327200	NA	Niemann-Pick disease
Dyslipidemia	C327300	NA	Wolman disease
Dyslipidemia	C327311	NA	Primary familial xanthomatosis
Dyslipidemia	C327400	NA	Alpha-galactosidase A deficiency
Dyslipidemia	C327411	NA	Fabry's disease
Dyslipidemia	C327412	NA	Anderson's disease
Dyslipidemia	C327413	NA	Anderson-Fabry disease
Dyslipidemia	C327z00	NA	Lipidoses NOS
Dyslipidemia	C327z00	NA	Lipidoses NOS
Dyslipidemia	C327z11	NA	Xanthomatosis	familial
Dyslipidemia	C328.00	NA	Dyslipidaemia
Dyslipidemia	C329.00	NA	Hypercholesterolaemia239
Dyslipidemia	C32y.00	NA	Other disorders of lipoid metabolism
Dyslipidemia	C32y000	NA	Liposynovitis prepatellaris
Dyslipidemia	C32y011	NA	Hoffa's Disease
Dyslipidemia	C32y100	NA	Launois-Bensaude's lipomatosis
Dyslipidemia	C32y200	NA	Lipoid dermatoarthritis
Dyslipidemia	C32y300	NA	Pelvic lipomatosis
Dyslipidemia	C32y400	NA	Lipase deficiency240
Dyslipidemia	C32y500	NA	Steatosis
Dyslipidemia	C32y511	NA	Hepatic familial steatosis
Dyslipidemia	C32y600	NA	Lipomatosis NEC
Dyslipidemia	C32y600	NA	Lipomatosis NEC
Dyslipidemia	C32yz00	NA	Other disorder of lipoid metabolism NOS
Dyslipidemia	C32z.00	NA	Disorder of lipoid metabolism NOS
Dyslipidemia	ZV65317	NA	[V]Dietary surveillance in hypercholesterolaemia
